# Supplementary material for: Functional bias of contractile control in mouse resistance arteries
Source: Sci Rep. 2024 Oct 22;14:24940. doi: 10.1038/s41598-024-75838-8 (PMC11496727; doi:10.1038/s41598-024-75838-8)
Supplement: Supplementary file 1 — Supplementary Material 1 [file 41598_2024_75838_MOESM1_ESM.xlsx]

## Sheet: PE (YM254890)-Figure1
PE CONCENTRATION RESPONSE WITH YM254890
C57 Mice Gut
						G12
		Diameter um			% of Max Tone					Average
	Concentration	Control	YM 0.1 uM		Control	YM 0.1 uM	Gq-11 insensitive	Gq-11 sensitive		Control	YM 0.1 uM	Gq-11 insensitive	Gq-11 sensitive		P values
1		146	158		0.03125	0.0625	2	0.9375		0.0252701	0.0272718	0	0.972728		3*10^-9	0.942077
	3*10^-9	145	156		0.09375	0.15625	1.66667	0.84375		0.110356	0.0711292	0.0405405	0.928871		10^-8	0.65895
	10^-8	143	153		0.09375	0.15625	1.66667	0.84375		0.176489	0.0774608	0.210461	0.922539		3*10^-8	0.28087
	3*10^-8	143	153		0.25	0.125	0.5	0.875		0.261124	0.0753389	0.134621	0.924661		10^-7	0.082878
	10^-7	138	154		0.375	0.03125	0.0833333	0.96875		0.35579	0.0666763	0.122633	0.933324		3*10^-7	0.027978
	3*10^-7	134	157		0.5	0	0	1		0.471912	0.0609574	0.0605982	0.939043		10^-6	0.019198
	10^-6	130	158		0.6875	0	0	1		0.599672	0.0795477	0.0676805	0.920452		3*10^-6	0.006216
	3*10^-6	124	158		0.8125	0.0625	0.0769231	0.9375		0.787973	0.0871928	0.0651893	0.912807		10^-5	0.000831
	10^-5	120	156		0.90625	0.0625	0.0689655	0.9375		0.898367	0.107956	0.118695	0.892044		3*10^-5	1.9e-05
	3*10^-5	117	156		1	0.09375	0.09375	0.90625		1	0.126251	0.126251	0.873749		10^-4	7e-06
	10^-4	114	155
		Diameter um			% of Max Tone
	Concentration	Control	YM 0.1 uM		Control	YM 0.1 uM				Standard Error
3		187	157		0	0.0697674	#DIV/0!	0.930233		0.00550822	0.00518564
	3*10^-9	187	154		-0.0465116	0.0697674	-1.5	0.930233		0.0272798	0.0124422
	10^-8	189	154		0.116279	0.0465116	0.4	0.953488		0.0307678	0.0111369
	3*10^-8	182	155		0.325581	0.0465116	0.142857	0.953488		0.0332735	0.0095773
	10^-7	173	155		0.511628	0.0697674	0.136364	0.930233		0.0378913	0.00871212
	3*10^-7	165	154		0.674419	-0.0465116	-0.0689655	1.04651		0.0398516	0.0171439
	10^-6	158	159		0.674419	0.0465116	0.0689655	0.953488		0.0350747	0.0149663
	3*10^-6	158	155		0.767442	0	0	1		0.0276478	0.0148817
	10^-5	154	157		0.813953	0	0	1		0.0111926	0.0201044
	3*10^-5	152	157		1	0	0	1		0	0.018719
	10^-4	144	157
		Diameter um			% of Max Tone
	Concentration	Control	YM 0.1 uM		Control	YM 0.1 uM
4		219	208		0	0.0113636	#DIV/0!	0.988636
	3*10^-9	219	207		0.420455	0.0340909	0.0810811	0.965909
	10^-8	182	205		0.534091	0.0568182	0.106383	0.943182
	3*10^-8	172	203		0.602273	0.0568182	0.0943396	0.943182
	10^-7	166	203		0.681818	0.0568182	0.0833333	0.943182
	3*10^-7	159	203		0.784091	0.0681818	0.0869565	0.931818
	10^-6	150	202		0.875	0.0681818	0.0779221	0.931818
	3*10^-6	142	202		0.988636	0.0795455	0.0804598	0.920455
	10^-5	132	201		1	0.102273	0.102273	0.897727
	3*10^-5	131	199		1	0.102273	0.102273	0.897727
	10^-4	131	199
		Diameter um			% of Max Tone
	Concentration	Control	YM 0.1 uM		Control	YM 0.1 uM
5		162	160		0.0833333	0	0	1
	3*10^-9	161	160		0.0833333	0.166667	2	0.833333
	10^-8	161	158		0.166667	0.166667	1	0.833333
	3*10^-8	160	158		0.166667	0.166667	1	0.833333
	10^-7	160	158		0.25	0.166667	0.666667	0.833333
	3*10^-7	159	158		0.25	0.25	1	0.75
	10^-6	159	157		0.25	0.25	1	0.75
	3*10^-6	159	157		0.5	0.25	0.5	0.75
	10^-5	156	157		0.916667	0.333333	0.363636	0.666667
	3*10^-5	151	156		1	0.333333	0.333333	0.666667
	10^-4	150	156
		redo
		Diameter um			% of Max Tone
	Concentration	Control	YM 0.1 uM		Control	YM 0.1 uM
6		182	181		0	0.02	#DIV/0!	0.98
	3*10^-9	182	181		0	0	#DIV/0!	1
	10^-8	182	182		0	0.02	#DIV/0!	0.98
	3*10^-8	182	181		0	0.02	#DIV/0!	0.98
	10^-7	182	181		0.02	0.02	1	0.98
	3*10^-7	181	181		0.16	0.02	0.125	0.98
	10^-6	174	181		0.5	0.02	0.04	0.98
	3*10^-6	157	181		0.9	0.02	0.0222222	0.98
	10^-5	137	181		0.92	0.02	0.0217391	0.98
	3*10^-5	136	181		1	0.08	0.08	0.92
	10^-4	132	178
		Diameter um			% of Max Tone
	Concentration	Control	YM 0.1 uM		Control	YM 0.1 uM
7		182	192		0.037037	0	0	1
	3*10^-9	180	192		0.111111	0	0	1
	10^-8	176	192		0.148148	0.0185185	0.125	0.981481
	3*10^-8	174	191		0.222222	0.037037	0.166667	0.962963
	10^-7	170	190		0.296296	0.0555556	0.1875	0.944444
	3*10^-7	166	189		0.462963	0.0740741	0.16	0.925926
	10^-6	157	188		0.611111	0.0925926	0.151515	0.907407
	3*10^-6	149	187		0.759259	0.111111	0.146341	0.888889
	10^-5	141	186		0.833333	0.12963	0.155556	0.87037
	3*10^-5	137	185		1	0.148148	0.148148	0.851852
	10^-4	128	184

## Sheet: U46619 (YM254890)-Figure1B
U46619 CONCENTRATION RESPONSE WITH YM254890
C57 Mice Gut
						G12	G12
		Diameter um			% of Max Tone					Average		Gq-11 insensitive	Gq-11 sensitive
	Concentration	Control	0.1uM YM		Control	0.1uM YM	Gq-11 insensitive	Gq-11 sensitive		Control	YM 0.1 uM				P values
1		167	172		0.0533333	0.04	0.75	0.96		0.0627627	0.0117438	0.196753	0.988256		10^-9	0.120093
	10^-9	163	169		0.173333	0.0933333	0.538462	0.906667		0.155904	0.0302181	0.150189	0.969782		3*10^-9	0.022663
	3*10^-9	154	165		0.346667	0.133333	0.384615	0.866667		0.275454	0.0586721	0.109222	0.941328		10^-8	0.00043
	10^-8	141	162		0.56	0.226667	0.404762	0.773333		0.481023	0.128916	0.224048	0.871084		3*10^-8	1.5e-05
	3*10^-8	125	155		0.88	0.266667	0.30303	0.733333		0.741474	0.203765	0.25845	0.796235		10^-7	2e-06
	10^-7	101	152		0.96	0.346667	0.361111	0.653333		0.903529	0.292161	0.324107	0.707839		3*10^-7	7e-06
	3*10^-7	95	146		1	0.373333	0.373333	0.626667		1	0.341461	0.341461	0.658539		10^-6	6e-06
	10^-6	92	144
		Diameter (um)			% of Max Tone
	Concentration	Control	0.1uM YM		Control	0.1uM YM				Standard Error
2		150	150		0.186441	0.0169492	0.0909091	0.983051		0.0282712	0.0064353
	10^-9	139	149		0.338983	0.0508475	0.15	0.949153		0.0455858	0.0148888
	3*10^-9	130	147		0.389831	0.101695	0.26087	0.898305		0.0488126	0.0262715
	10^-8	127	144		0.525424	0.20339	0.387097	0.79661		0.0498057	0.042408
	3*10^-8	119	138		0.79661	0.288136	0.361702	0.711864		0.0495093	0.045504
	10^-7	103	133		0.932203	0.338983	0.363636	0.661017		0.025168	0.0239736
	3*10^-7	95	130		1	0.40678	0.40678	0.59322		0	0.0323643
	10^-6	91	126
		Diameter um			% of Max Tone
	Concentration	Control	0.1uM YM		Control	0.1uM YM
3		209	198		0.030303	0	0	1
	10^-9	206	198		0.171717	0.010101	0.0588235	0.989899
	3*10^-9	192	197		0.333333	0.0505051	0.151515	0.949495
	10^-8	176	193		0.505051	0.121212	0.24	0.878788
	3*10^-8	159	186		0.767677	0.191919	0.25	0.808081
	10^-7	133	179		0.939394	0.222222	0.236559	0.777778
	3*10^-7	116	176		1	0.242424	0.242424	0.757576
	10^-6	110	174
		Diameter um			% of Max Tone
	Concentration	Control	0.1uM YM		Control	0.1uM YM
4		177	177		0.0945946	0.0135135	0.142857	0.986486
	10^-9	170	176		0.175676	0.027027	0.153846	0.972973
	3*10^-9	164	175		0.324324	0.0945946	0.291667	0.905405
	10^-8	153	170		0.567568	0.202703	0.357143	0.797297
	3*10^-8	135	162		0.77027	0.297297	0.385965	0.702703
	10^-7	120	155		0.932432	0.310811	0.333333	0.689189
	3*10^-7	108	154		1	0.324324	0.324324	0.675676
	10^-6	103	153
		Diameter um			% of Max Tone
	Concentration	Control	0.1uM YM		Control	0.1uM YM
5		188	181		0.0119048	0	0	1
	10^-9	187	181		0.0357143	0	0	1
	3*10^-9	185	181		0.178571	0.0119048	0.0666667	0.988095
	10^-8	173	180		0.488095	0.0595238	0.121951	0.940476
	3*10^-8	147	176		0.714286	0.178571	0.25	0.821429
	10^-7	128	166		0.857143	0.214286	0.25	0.785714
	3*10^-7	116	163		1	0.261905	0.261905	0.738095
	10^-6	104	159
		Diameter um			% of Max Tone
	Concentration	Control	0.1uM YM		Control	0.1uM YM
6		151	152		0	0	#DIV/0!	1
	10^-9	151	152		0.04	0	0	1
	3*10^-9	150	152		0.08	-0.04	-0.5	1.04
	10^-8	149	153		0.24	-0.04	-0.166667	1.04
	3*10^-8	145	153		0.52	0	0	1
	10^-7	138	152		0.8	0.32	0.4	0.68
	3*10^-7	131	144		1	0.44	0.44	0.56
	10^-6	126	141

## Sheet: PE C57-Figure2A
PE CONCENTRATION RESPONSE WITH NIFEDIPINE
C57 Mice Gut
							Nifedipine insensitive	Nifedipine sensitive	Pharmacomechanical	Electromechanical
		Diameter um				% of Max Tone							% Max Constriction			%Contribution
	Concentration	Control	Nif 300 nM	Nif 1uM		Control	Nif 300 nM						Average			Pharmacomechanical	Electromechanical
1		205	210	216		0	0	0					0.00267664	-0.00340136		Average
	3*10^-9	205	211	216		0.011236	0	0.011236	0	1			0.0154582	0		0	1
	10^-8	204	212	217		0.0449438	0.011236	0.0337079	0.25	0.75			0.0455329	0.00436022		0.05	0.95
	3*10^-8	201	209	217		0.123596	0.0449438	0.0786517	0.363636	0.636364			0.120006	0.00749064		0.0606061	0.939394
	10^-7	194	206	218		0.235955	0.0561798	0.179775	0.238095	0.761905			0.206409	0.0152522		0.100794	0.899206
	3*10^-7	184	205	218		0.438202	0.157303	0.280899	0.358974	0.641026			0.405429	0.0520442		0.135758	0.864242
	10^-6	166	196	217		0.629213	0.224719	0.404494	0.357143	0.642857			0.657349	0.130929		0.204313	0.795687
	3*10^-6	149	190	214		0.876404	0.247191	0.629213	0.282051	0.717949			0.878175	0.303057		0.345493	0.654507
	10^-5	127	188	208		0.977528	0.52809	0.449438	0.54023	0.45977			0.968188	0.453766		0.468817	0.531183
	3*10^-5	118	163	202		1	0.539326	0.460674	0.539326	0.460674			1	0.531952		0.531952	0.468048
	10^-4	116	162	194
		Diameter (um)				% of Max Tone
	Concentration	Control	Nif 300 nM	Nif 1uM		Control	Nif 300 nM						Standard Error			Adjusted P Value
2		178	174	183		-0.0144928	0	-0.0144928	0	1			0.00829989	0.00340136		>0.9999
	3*10^-9	179	175	184		0	0	0	0	1			0.0129633	0		0.9954
	10^-8	178	175	184		0.115942	0	0.115942	0	1			0.0190214	0.00279848		0.7154
	3*10^-8	170	176	185		0.217391	0	0.217391	0	1			0.0361022	0.00749064		0.007
	10^-7	163	174	185		0.318841	0	0.318841	0	1			0.0433763	0.00894361		<0.0001
	3*10^-7	156	174	185		0.550725	0.0434783	0.507246	0.0789474	0.921053			0.050316	0.0244527		<0.0001
	10^-6	140	171	182		0.782609	0.15942	0.623188	0.203704	0.796296			0.0427506	0.032708		<0.0001
	3*10^-6	124	163	180		0.913043	0.304348	0.608696	0.333333	0.666667			0.0137186	0.0210808		<0.0001
	10^-5	115	153	177		0.971014	0.391304	0.57971	0.402985	0.597015			0.00727099	0.0214542		<0.0001
	3*10^-5	111	147	171		1	0.536232	0.463768	0.536232	0.463768			0	0.00989485		<0.0001
	10^-4	109	137	168
		Diameter um				% of Max Tone
	Concentration	Control	Nif 300 nM	Nif 1uM		Control	Nif 300 nM
3		184	182	188		0.015873	0	0.015873
	3*10^-9	183	183	188		0.031746	0	0.031746	0	1
	10^-8	182	184	189		0.047619	0	0.047619	0	1
	3*10^-8	181	184	189		0.0952381	0	0.0952381	0	1
	10^-7	178	184	189		0.15873	0	0.15873	0	1
	3*10^-7	174	184	189		0.285714	0	0.285714	0	1
	10^-6	166	184	189		0.571429	0.015873	0.555556	0.0277778	0.972222
	3*10^-6	148	181	188		0.873016	0.253968	0.619048	0.290909	0.709091
	10^-5	129	166	186		0.984127	0.428571	0.555556	0.435484	0.564516
	3*10^-5	122	155	182		1	0.492063	0.507937	0.492063	0.507937
	10^-4	121	151	177
		Diameter um				% of Max Tone
	Concentration	Control	Nif 300 nM	Nif 1uM		Control	Nif 300 nM
4		165	158	165		0	0	0
	3*10^-9	165	158	165		0	0	0
	10^-8	165	158	165		0.0149254	0.0149254	0
	3*10^-8	164	157	166		0.0149254	0	0.0149254	0	1
	10^-7	164	158	166		0.0895522	0.0149254	0.0746269	0.166667	0.833333
	3*10^-7	159	157	166		0.328358	0.0298507	0.298507	0.0909091	0.909091
	10^-6	143	156	166		0.731343	0.149254	0.58209	0.204082	0.795918
	3*10^-6	116	148	166		0.895522	0.38806	0.507463	0.433333	0.566667
	10^-5	105	132	164		0.955224	0.507463	0.447761	0.53125	0.46875
	3*10^-5	101	124	163		1	0.567164	0.432836	0.567164	0.432836
	10^-4	98	120	159
		Diameter um				% of Max Tone
	Concentration	Control	Nif 300 nM	Nif 1uM		Control	Nif 300 nM
5		176	193	197		-0.0204082	-0.0204082	0	1	0
	3*10^-9	177	194	197		-0.0204082	0	-0.0204082	0	1
	10^-8	177	193	197		-0.0204082	0	-0.0204082	0	1
	3*10^-8	177	193	197		0.0408163	0	0.0408163	0	1
	10^-7	174	193	197		0.102041	0.0204082	0.0816327	0.2	0.8
	3*10^-7	171	192	197		0.285714	0.0816327	0.204082	0.285714	0.714286
	10^-6	162	189	197		0.510204	0.183673	0.326531	0.36	0.64
	3*10^-6	151	184	195		0.816327	0.326531	0.489796	0.4	0.6
	10^-5	136	177	193		0.938776	0.428571	0.510204	0.456522	0.543478
	3*10^-5	130	172	192		1	0.530612	0.469388	0.530612	0.469388
	10^-4	127	167	190
		Diameter um				% of Max Tone
	Concentration	Control	Nif 300 nM	Nif 1uM		Control	Nif 300 nM
6		187	207	204		0.0350877	0	0.0350877	0	1
	3*10^-9	185	207	205		0.0701754	0	0.0701754	0	1
	10^-8	183	208	205		0.0701754	0	0.0701754	0	1
	3*10^-8	183	208	205		0.22807	0	0.22807	0	1
	10^-7	174	209	204		0.333333	0	0.333333	0	1
	3*10^-7	168	208	204		0.54386	0	0.54386	0	1
	10^-6	156	207	204		0.719298	0.0526316	0.666667	0.0731707	0.926829
	3*10^-6	146	204	204		0.894737	0.298246	0.596491	0.333333	0.666667
	10^-5	136	190	201		0.982456	0.438596	0.54386	0.446429	0.553571
	3*10^-5	131	182	198		1	0.526316	0.473684	0.526316	0.473684
	10^-4	130	177	195

## Sheet: U46619 C57-Figure2B
U46619 CONCENTRATION RESPONSE WITH NIFEDIPINE
C57 Mice Gut
						Nifedipine insensitive	Nifedipine sensitive	Pharmacomechanical	Electromechanical
		Diameter (um)			% of Max Tone							% of Max Tone			% Contribution
	Concentration	Control	Nif 300 nM		Control	Nif 300 nM						Average			Average			P Value
1		159	153		0.057971	0	0.057971	0	1			0.0390377	0.00442105		0.0892857	0.910714		0.9823
	10^-9	155	153		0.130435	0	0.130435	0	1			0.108507	0.0244668		0.2	0.8		0.4805
	3*10^-9	150	153		0.275362	0.0434783	0.231884	0.157895	0.842105			0.200282	0.0605531		0.238628	0.761372		0.0764
	10^-8	140	150		0.492754	0.144928	0.347826	0.294118	0.705882			0.325918	0.183868		0.602406	0.397594		0.0012
	3*10^-8	125	143		0.695652	0.347826	0.347826	0.5	0.5			0.515099	0.306492		0.586978	0.413022		<0.0001
	10^-7	111	129		0.869565	0.536232	0.333333	0.616667	0.383333			0.748466	0.489174		0.667746	0.332254		<0.0001
	3*10^-7	99	116		1	0.695652	0.304348	0.695652	0.304348			1	0.736876		0.754415	0.245585		<0.0001
	10^-6	90	105
		Diameter um			% of Max Tone
	Concentration	Control	Nif 300 nM		Control	Nif 300 nM
		239	216		0.056	0.016	0.04	0.285714	0.714286
2	10^-9	232	214		0.24	0.072	0.168	0.3	0.7
	3*10^-9	209	207		0.384	0.12	0.264	0.3125	0.6875
	10^-8	191	201		0.52	0.52	0	1	0
	3*10^-8	174	151		0.688	0.568	0.12	0.825581	0.174419
	10^-7	153	145		0.944	0.696	0.248	0.737288	0.262712
	3*10^-7	121	129		1	0.776	0.224	0.776	0.224
	10^-6	114	119
		Diameter um			% of Max Tone
	Concentration	Control	Nif 300 nM		Control	Nif 300 nM
		206	197		0.0421053	0.0105263	0.0315789	0.25	0.75
3	10^-9	202	196		0.105263	0.0421053	0.0631579	0.4	0.6
	3*10^-9	196	193		0.273684	0.136842	0.136842	0.5	0.5
	10^-8	180	184		0.463158	0.242105	0.221053	0.522727	0.477273
	3*10^-8	162	174		0.621053	0.4	0.221053	0.644068	0.355932
	10^-7	147	159		0.821053	0.515789	0.305263	0.628205	0.371795
	3*10^-7	128	148		1	0.726316	0.273684	0.726316	0.273684
	10^-6	111	128
		Diameter um			% of Max Tone
	Concentration	Control	Nif 300 nM		Control	Nif 300 nM
		163	198		0.0175439	0	0.0175439	0	1
	10^-9	162	198		0.0701754	0.0175439	0.0526316	0.25	0.75
	3*10^-9	159	197		0.0877193	0.0175439	0.0701754	0.2	0.8
4	10^-8	158	197		0.105263	0.105263	0	1	0
	3*10^-8	157	192		0.368421	0.280702	0.0877193	0.761905	0.238095
	10^-7	142	182		0.631579	0.508772	0.122807	0.805556	0.194444
	3*10^-7	127	169		1	0.859649	0.140351	0.859649	0.140351
	10^-6	106	149
	Concentration	Control	Nif 300 nM		Control	Nif 300 nM
		141	153		0	0	0	#DIV/0!	#DIV/0!
	10^-9	141	154		0.0294118	0	0.0294118	0	1
	3*10^-9	140	154		0.0294118	0	0.0294118	0	1
	10^-8	140	154		0.147059	0	0.147059	0	1
5	3*10^-8	136	154		0.323529	0	0.323529	0	1
	10^-7	130	153		0.588235	0.117647	0.470588	0.2	0.8
	3*10^-7	121	149		1	0.5	0.5	0.5	0.5
	10^-6	107	136
	Concentration	Control	Nif 300 nM		Control	Nif 300 nM
		176	196		0.0606061	0	0.0606061	0	1
	10^-9	172	196		0.0757576	0.0151515	0.0606061	0.2	0.8
	3*10^-9	171	195		0.151515	0.0454545	0.106061	0.3	0.7
	10^-8	166	193		0.227273	0.0909091	0.136364	0.4	0.6
	3*10^-8	161	190		0.393939	0.242424	0.151515	0.615385	0.384615
6	10^-7	150	180		0.636364	0.560606	0.0757576	0.880952	0.119048
	3*10^-7	134	159		1	0.863636	0.136364	0.863636	0.136364
	10^-6	110	139

## Sheet: PE Cav3.1-Figure 3A
PE CONCENTRATION RESPONSE WITH NIFEDIPINE
Cav3.1 Mice Gut
							Nifedipine insensitive	Nifedipine sensitive	Pharmacomechanical	Electromechanical					%Contribution
		Diameter um				% of Max Tone						% of Max Tone			Pharmacomechanical	Electromechanical
	Concentration	Control	Nif 300 nM			Control	Nif 300 nM					Average			Average			P Value
1		144	160			0.0212766	0.0212766	0	1	0		0.0316846	0.0155232		0.486111	0.513889		>0.9999
	3*10^-9	143	159			0.0638298	0.0425532	0.0212766	0.666667	0.333333		0.0854039	0.0534749		0.378505	0.621495		0.9996
	10^-8	141	158			0.106383	0.0425532	0.0638298	0.4	0.6		0.139609	0.0651524		0.345539	0.654461		0.8328
	3*10^-8	139	158			0.234043	0.0638298	0.170213	0.272727	0.727273		0.204576	0.0831179		0.360583	0.639417		0.2542
	10^-7	133	157			0.276596	0.0851064	0.191489	0.307692	0.692308		0.278102	0.10833		0.368126	0.631874		0.0169
	3*10^-7	131	156			0.446809	0.148936	0.297872	0.333333	0.666667		0.433997	0.180359		0.441886	0.558114		0.0001
	10^-6	123	153			0.638298	0.255319	0.382979	0.4	0.6		0.620071	0.287935		0.503746	0.496254		<0.0001
	3*10^-6	114	148			0.893617	0.468085	0.425532	0.52381	0.47619		0.857953	0.446699		0.556708	0.443292		<0.0001
	10^-5	102	138			0.957447	0.574468	0.382979	0.6	0.4		0.942848	0.531529		0.634658	0.365342		<0.0001
	3*10^-5	99	133			1	0.702128	0.297872	0.702128	0.297872		1	0.634658					<0.0001
	10^-4	97	127
		Diameter (um)				% of Max Tone
	Concentration	Control	Nif 300 nM			Control	Nif 300 nM					Standard Error
2		134	134			0.0294118	0	0.0294118	0	1		0.0152394	0.00845929
	3*10^-9	133	134			0.0294118	0	0.0294118	0	1		0.0264456	0.0240774
	10^-8	133	134			0.0882353	0	0.0882353	0	1		0.0214387	0.0308045
	3*10^-8	131	134			0.117647	0	0.117647	0	1		0.0233876	0.0345189
	10^-7	130	134			0.176471	0	0.176471	0	1		0.0299085	0.0398263
	3*10^-7	128	135			0.264706	0	0.264706	0	1		0.0446779	0.062197
	10^-6	125	136			0.470588	0	0.470588	0	1		0.0349409	0.0755149
	3*10^-6	118	135			0.705882	0.0882353	0.617647	0.125	0.875		0.0365749	0.0901336
	10^-5	110	131			0.852941	0.147059	0.705882	0.172414	0.827586		0.0191619	0.0965293
	3*10^-5	105	129			1	0.205882	0.794118	0.205882	0.794118		0	0.105459
	10^-4	100	127
		Diameter um				% of Max Tone
	Concentration	Control	Nif 300 nM			Control	Nif 300 nM
3		168	203			0.0149254	0	0.0149254	0	1
	3*10^-9	167	203			0.0447761	0	0.0447761	0	1
	10^-8	165	203			0.119403	0.0149254	0.104478	0.125	0.875
	3*10^-8	160	202			0.179104	0.0149254	0.164179	0.0833333	0.916667
	10^-7	156	202			0.283582	0.0149254	0.268657	0.0526316	0.947368
	3*10^-7	149	202			0.402985	0.0447761	0.358209	0.111111	0.888889
	10^-6	141	200			0.597015	0.208955	0.38806	0.35	0.65
	3*10^-6	128	189			0.791045	0.358209	0.432836	0.45283	0.54717
	10^-5	115	179			0.940299	0.432836	0.507463	0.460317	0.539683
	3*10^-5	105	174			1	0.567164	0.432836	0.567164	0.432836
	10^-4	101	165
		Diameter um				% of Max Tone
	Concentration	Control	Nif 300 nM			Control	Nif 300 nM
4		172	190			0.0192308	0.0192308	0	1	0
	3*10^-9	171	189			0.0769231	0.0769231	0	1	0
	10^-8	168	186			0.134615	0.0576923	0.0769231	0.428571	0.571429
	3*10^-8	165	187			0.211538	0.0961538	0.115385	0.454545	0.545455
	10^-7	161	185			0.346154	0.134615	0.211538	0.388889	0.611111
	3*10^-7	154	183			0.519231	0.25	0.269231	0.481481	0.518519
	10^-6	145	177			0.730769	0.384615	0.346154	0.526316	0.473684
	3*10^-6	134	170			0.923077	0.480769	0.442308	0.520833	0.479167
	10^-5	124	165			0.980769	0.557692	0.423077	0.568627	0.431373
	3*10^-5	121	161			1	0.615385	0.384615	0.615385	0.384615
	10^-4	120	158
		Diameter um				% of Max Tone
	Concentration	Control	Nif 300 nM			Control	Nif 300 nM
5		153	170			0	0	0	#DIV/0!	#DIV/0!
	3*10^-9	153	170			0.0869565	0.0434783	0.0434783	0.5	0.5
	10^-8	149	168			0.152174	0.0652174	0.0869565	0.428571	0.571429
	3*10^-8	146	167			0.195652	0.0869565	0.108696	0.444444	0.555556
	10^-7	144	166			0.217391	0.152174	0.0652174	0.7	0.3
	3*10^-7	143	163			0.391304	0.217391	0.173913	0.555556	0.444444
	10^-6	135	160			0.652174	0.326087	0.326087	0.5	0.5
	3*10^-6	123	155			0.913043	0.521739	0.391304	0.571429	0.428571
	10^-5	111	146			0.978261	0.608696	0.369565	0.622222	0.377778
	3*10^-5	108	142			1	0.717391	0.282609	0.717391	0.282609
	10^-4	107	137
		Diameter um				% of Max Tone
	Concentration	Control	Nif 300 nM			Control	Nif 300 nM
6		135	161			0.105263	0.0526316	0.0526316	0.5	0.5
	3*10^-9	131	159			0.210526	0.157895	0.0526316	0.75	0.25
	10^-8	127	155			0.236842	0.210526	0.0263158	0.888889	0.111111
	3*10^-8	126	153			0.289474	0.236842	0.0526316	0.818182	0.181818
	10^-7	124	152			0.368421	0.263158	0.105263	0.714286	0.285714
	3*10^-7	121	151			0.578947	0.421053	0.157895	0.727273	0.272727
	10^-6	113	145			0.631579	0.552632	0.0789474	0.875	0.125
	3*10^-6	111	140			0.921053	0.763158	0.157895	0.828571	0.171429
	10^-5	100	132			0.947368	0.868421	0.0789474	0.916667	0.0833333
	3*10^-5	99	128			1	1	0	1	0
	10^-4	97	123
					#REF!

## Sheet: U46619 (Cav3.1)-Figure 3B
U46619 CONCENTRATION RESPONSE WITH NIFEDIPINE
Cav3.1 Mice Gut
							Nifedipine insensitive	Nifedipine sensitive	Pharmacomechanical	Electromechanical
		Diameter um				% of Max Tone						% of Max Tone			% Contribution			Šídák's multiple comparisons test
	Concentration	Control	Nif 300 nM			Control	Nif 300 nM					Average			Average			Adjusted P Value
1		203	163			0.045977	0	0.045977	0	1		0.0146073	0		0	1		10^-9	>0.9999
	10^-9	199	163			0.126437	0.0114943	0.114943	0.0909091	0.909091		0.0446235	0.0154423		0.0454545	0.954545		3*10^-9	0.9982
	3*10^-9	192	162			0.229885	0.0229885	0.206897	0.1	0.9		0.114444	0.0109438		0.119388	0.737755		10^-8	0.4732
	10^-8	183	161			0.321839	0.0229885	0.298851	0.0714286	0.928571		0.178993	0.0330219		0.186395	0.670748		3*10^-8	0.0866
	3*10^-8	175	161			0.517241	0.114943	0.402299	0.222222	0.777778		0.3765	0.145317		0.340329	0.516814		10^-7	0.0014
	10^-7	158	153			0.83908	0.310345	0.528736	0.369863	0.630137		0.655454	0.38755		0.518987	0.338156		3*10^-7	0.0002
	3*10^-7	130	136			1	0.574713	0.425287	0.574713	0.425287		1	0.777115		0.666099	0.191044		10^-6	0.0022
	10^-6	116	113
		Diameter (um)				% of Max Tone
	Concentration	Control	Nif 300 nM			Control	Nif 300 nM					Standard Error
2		148	169			0	0	0	%	#DIV/0!		0.0092552	0
	10^-9	148	169			0	0	0	#DIV/0!	#DIV/0!		0.0218661	0.0105764
	3*10^-9	148	169			0.127273	0.0181818	0.109091	0.142857	0.857143		0.0295039	0.00387506
	10^-8	141	168			0.181818	0.0727273	0.109091	0.4	0.6		0.032716	0.0123976
	3*10^-8	138	165			0.345455	0.218182	0.127273	0.631579	0.368421		0.0404407	0.0301308
	10^-7	129	157			0.545455	0.490909	0.0545455	0.9	0.1		0.0527264	0.0644823
	3*10^-7	118	142			1	0.945455	0.0545455	0.945455	0.0545455		0	0.101296
	10^-6	93	117
		Diameter um				% of Max Tone
	Concentration	Control	Nif 300 nM			Control	Nif 300 nM
3		155	167			0	0	0	#DIV/0!	#DIV/0!
	10^-9	155	167			0	0	0	#DIV/0!	#DIV/0!
	3*10^-9	155	167			0.06	0	0.06	0	1
	10^-8	152	167			0.12	0	0.12	0	1
	3*10^-8	149	167			0.28	0.02	0.26	0.0714286	0.928571
	10^-7	141	166			0.6	0.12	0.48	0.2	0.8
	3*10^-7	125	161			1	0.42	0.58	0.42	0.58
	10^-6	105	146
		Diameter um				% of Max Tone
	Concentration	Control	Nif 300 nM			Control	Nif 300 nM
4		153	162			0	0	0	#DIV/0!	#DIV/0!
	10^-9	153	162			0	0.0666667	-0.0666667	#DIV/0!	#DIV/0!
	3*10^-9	153	159			0.0222222	0.01	0.0122222	0.45	0.55
	10^-8	152	160			0.0888889	0.0444444	0.0444444	0.5	0.5
	3*10^-8	149	160			0.266667	0.155556	0.111111	0.583333	0.416667
	10^-7	141	155			0.533333	0.377778	0.155556	0.708333	0.291667
	3*10^-7	129	145			1	0.777778	0.222222	0.777778	0.222222
	10^-6	108	127
		Diameter um				% of Max Tone
	Concentration	Control	Nif 300 nM			Control	Nif 300 nM
5		175	192			0	0	0	#DIV/0!	#DIV/0!
	10^-9	175	192			0.057971	0.0144928	0.0434783	0.25	0.75
	3*10^-9	171	191			0.101449	0.0144928	0.0869565	0.142857	0.857143
	10^-8	168	191			0.173913	0.057971	0.115942	0.333333	0.666667
	3*10^-8	163	188			0.391304	0.217391	0.173913	0.555556	0.444444
	10^-7	148	177			0.623188	0.463768	0.15942	0.744186	0.255814
	3*10^-7	132	160			1	0.84058	0.15942	0.84058	0.15942
	10^-6	106	134
		Diameter um				% of Max Tone
	Concentration	Control	Nif 300 nM			Control	Nif 300 nM
6		126	167			0.0416667	0	0.0416667	0	1
	10^-9	124	167			0.0833333	0	0.0833333	0	1
	3*10^-9	122	167			0.145833	0	0.145833	0	1
	10^-8	119	167			0.1875	0	0.1875	0	1
	3*10^-8	117	167			0.458333	0.145833	0.3125	0.318182	0.681818
	10^-7	104	160			0.791667	0.5625	0.229167	0.710526	0.289474
	3*10^-7	88	140			1	1.10417	-0.104167	1.10417	-0.104167
	10^-6	78	114

## Sheet: PE (Calphostin Nif) Figure5
PE CONCENTRATION RESPONSE WITH NIFEDIPINE and CALPHOSTIN
C57 Mice Gut
		Diameter um				% of Max Tone
	Concentration	Control	Nif 300 nM	Nif + Calphostin		Control	Nif 300 nM	Nif + Calphostin			Average
1		163	204	210		0.0153846	0	0			0.0219579	0	0		Control vs. Nif	Nifedipine vs. Cal C
	3*10^-9	162	204	210		0.0615385	0	0			0.0717787	-0.000380269	-0.00297619		0.8438	>0.9999
	10^-8	159	205	210		0.153846	-0.0153846	0			0.148385	0.00286583	-0.00320513		0.2078	0.9965
	3*10^-8	153	205	210		0.276923	0	0			0.257862	0.0267922	-0.00717338		0.0021	0.9965
	10^-7	145	204	210		0.353846	0	0			0.392389	0.0487911	-0.0111416		<0.0001	0.7076
	3*10^-7	140	204	210		0.553846	0.0153846	0			0.593084	0.128961	-0.00946017		<0.0001	0.4614
	10^-6	127	203	210		0.738462	0.2	0.0153846			0.781276	0.247616	-0.00407121		<0.0001	0.0234
	3*10^-6	115	191	209		0.907692	0.307692	0.0307692			0.915027	0.393641	0.0101726		<0.0001	<0.0001
	10^-5	104	184	208		0.953846	0.692308	0.0769231			0.956487	0.532169	0.0377902		<0.0001	<0.0001
	3*10^-5	101	159	205		1	0.892308	0.0923077			1	0.636273	0.0578508		<0.0001	<0.0001
	10^-4	98	146	204											<0.0001	<0.0001
		Diameter (um)				% of Max Tone
	Concentration	Control	Nif 300 nM	Nif + Calphostin		Control	Nif 300 nM	Nif + Calphostin			Standard Error
2		175	202	204		0.0133333	0	0			0.00720114	0	0
	3*10^-9	174	202	204		0.0133333	0	0			0.0163339	0.004677	0.00297619
	10^-8	174	202	204		0.0266667	0.0133333	0			0.0260017	0.0108941	0.00320513
	3*10^-8	173	201	204		0.0933333	0	0			0.0393341	0.0202608	0.00457519
	10^-7	168	202	204		0.16	0.0266667	0			0.0620647	0.030904	0.00794267
	3*10^-7	163	200	204		0.373333	0.12	0			0.0599006	0.0474509	0.0142408
	10^-6	147	193	204		0.68	0.28	0			0.0321269	0.0510962	0.0165273
	3*10^-6	124	181	204		0.906667	0.52	0			0.0137716	0.0621849	0.0229272
	10^-5	107	163	204		0.96	0.653333	0			0.00360782	0.0774646	0.0383566
	3*10^-5	103	153	204		1	0.693333	0.0266667			0	0.0652678	0.0404986
	10^-4	100	150	202
		Diameter um				% of Max Tone
	Concentration	Control	Nif 300 nM	Nif + Calphostin		Control	Nif 300 nM	Nif + Calphostin
3		153	180	192		0	0	0
	3*10^-9	153	180	192		0.0535714	0	-0.0178571
	10^-8	150	180	193		0.142857	0	0
	3*10^-8	145	180	192		0.232143	0	0
	10^-7	140	180	192		0.357143	0	0
	3*10^-7	133	180	192		0.535714	0.0892857	0
	10^-6	123	175	192		0.803571	0.178571	0
	3*10^-6	108	170	192		0.946429	0.339286	0
	10^-5	100	161	192		0.964286	0.446429	0.0178571
	3*10^-5	99	155	191		1	0.535714	0
	10^-4	97	150	192
	KCl	92	EGTA	196
		Diameter um				% of Max Tone
	Concentration	Control	Nif 300 nM	Nif + Calphostin		Control	Nif 300 nM	Nif + Calphostin
4		147	153	164		0.0169492	0	0
	3*10^-9	146	153	164		0.0677966	0.0169492	0
	10^-8	143	152	164		0.20339	0.0338983	0
	3*10^-8	135	151	164		0.389831	0.0847458	0
	10^-7	124	148	164		0.627119	0.118644	0
	3*10^-7	110	146	164		0.813559	0.220339	0.0338983
	10^-6	99	140	162		0.915254	0.440678	0.0508475
	3*10^-6	93	127	161		0.949153	0.59322	0.101695
	10^-5	91	118	158		0.966102	0.661017	0.20339
	3*10^-5	90	114	152		1	0.677966	0.237288
	10^-4	88	113	150
		Diameter um				% of Max Tone
	Concentration	Control	Nif 300 nM	Nif + Calphostin		Control	Nif 300 nM	Nif + Calphostin
5		130	146	156		0.047619	0	0
	3*10^-9	128	146	156		0.119048	0	0
	10^-8	125	146	156		0.190476	0.0238095	0
	3*10^-8	122	145	156		0.285714	0.0952381	-0.0238095
	10^-7	118	142	157		0.452381	0.166667	-0.047619
	3*10^-7	111	139	158		0.666667	0.309524	-0.0714286
	10^-6	102	133	159		0.761905	0.309524	-0.0714286
	3*10^-6	98	133	159		0.857143	0.428571	-0.0714286
	10^-5	94	128	159		0.952381	0.547619	-0.0714286
	3*10^-5	90	123	159		1	0.595238	-0.047619
	10^-4	88	121	158
		Diameter um				% of Max Tone
	Concentration	Control	Nif 300 nM	Nif + Calphostin		Control	Nif 300 nM	Nif + Calphostin
6		133	160	172		0.0384615	0	0
	3*10^-9	131	160	172		0.115385	-0.0192308	0
	10^-8	127	161	172		0.173077	-0.0384615	-0.0192308
	3*10^-8	124	162	173		0.269231	-0.0192308	-0.0192308
	10^-7	119	161	173		0.403846	-0.0192308	-0.0192308
	3*10^-7	112	161	173		0.615385	0.0192308	-0.0192308
	10^-6	101	159	173		0.788462	0.0769231	-0.0192308
	3*10^-6	92	156	173		0.923077	0.173077	0
	10^-5	85	151	172		0.942308	0.192308	0
	3*10^-5	84	150	172		1	0.423077	0.0384615
	10^-4	81	138	170

## Sheet: U46619(Cal C & Nif & Y69) Fig5B
Concentration	Control												Nifedipine												Nifedipine + Calphostin C												Nifedipine + Calphostin C + YM27
1e-09	7	1*	9	0	-3	6	2	11	11	3			0	0	4	0	-3*	6	-2	0	4	4			0	0	0	0	-3	0*	0*	0	0	0	0*	0	0	0	0	0	-1	0
3e-09	10	2*	15	3	6	10	14	23	14	10			2	0	4	0	-3*	4	-2	2	5	7			0	-1	2	0	-3	0*	0*	-2	-2	-2	-2*	-1	0	0	0	0	-1	0
1e-08	20	5*	36	12	17	19	20	31	36	45			3	0	6	5	-3*	10	-5	8	13	15			0	-1	0	-2	-3	4*	0*	-2	-2	-2	-2*	-1	0	0	0	0	-1	0
3e-08	33	18*	45	37	31	31	9	45	64	62			12	3	9	12	3*	12	-5	34	27	23			2	-1	0	-2	-3	6*	0*	0	5	0	-2*	0	0	-2	0	0	-1	0
1e-07	60	42*	62	70	63	38	47	76	89	84			30	10	26	33	17*	19	3	74	57	42			12	1	9	2	0	15*	2*	9	16	8	2*	1	-2	-2	0	0	-1	0
3e-07	85	57*	87	90	80	81	77	79	95	97			67	24	55	60	46*	38	22	94	79	51			30	9	28	3	6	37*	2*	11	23	8	2*	8	-2	-2	0	0	-1	0
1e-06	100	100*	100	100	100	100	100	100	100	100			97	51	89	85	111*	71	66	108	95	63			60	30	64	10	9	73*	2*	14	33	13	4*	12	-2	-2	0	0	-1	0
																											Ctrl vs Nif	Nif vs Nif + CalC	Nif + Cal C vs Y
																											0.182	0.0965	0.9596
																											0.013	0.0746	0.5786
																											0.001	0.0353	0.0973
																											0.0009	0.0296	0.8442
																											0.0009	0.0256	0.0889
																											0.0163	0.0075	0.1196
																											0.0388	0.004	0.1645

## Sheet: Sheet1
P values
	Control Vs Nifedipine
Figure 2A	[PE]	P Value						P values
	3*10^-9	>0.9999						3*10^-9	0.942077
	10^-8	0.9954						10^-8	0.65895
	3*10^-8	0.7154						3*10^-8	0.28087
	10^-7	0.007						10^-7	0.082878
	3*10^-7	<0.0001						3*10^-7	0.027978
	10^-6	<0.0001						10^-6	0.019198
	3*10^-6	<0.0001						3*10^-6	0.006216
	10^-5	<0.0001						10^-5	0.000831
	3*10^-5	<0.0001						3*10^-5	1.9e-05
	10^-4	<0.0001						10^-4	7e-06
	Control Vs Nifedipine
Figure 2B	[U46619]	P Value
	10^-9	0.9823
	3*10^-9	0.4805
	10^-8	0.0764
	3*10^-8	0.0012
	10^-7	<0.0001
	3*10^-7	<0.0001
	10^-6	<0.0001
	Control Vs Nifedipine
Figure 3A	[PE]	P Value
	3*10^-9	>0.9999
	10^-8	0.9996
	3*10^-8	0.8328
	10^-7	0.2542
	3*10^-7	0.0169
	10^-6	0.0001
	3*10^-6	<0.0001
	10^-5	<0.0001
	3*10^-5	<0.0001
	10^-4	<0.0001
	Control Vs Nifedipine
Figure 3B	[U46619]	P Value
	10^-9	>0.9999
	3*10^-9	0.9982
	10^-8	0.4732
	3*10^-8	0.0866
	10^-7	0.0014
	3*10^-7	0.0002
	10^-6	0.0022
Figure 5A	[PE]	ctrl vs. Nif	Nif vs. Cal C
	3*10^-9	0.8438	>0.9999
	10^-8	0.2078	0.9965
	3*10^-8	0.0021	0.9965
	10^-7	<0.0001	0.7076
	3*10^-7	<0.0001	0.4614
	10^-6	<0.0001	0.0234
	3*10^-6	<0.0001	<0.0001
	10^-5	<0.0001	<0.0001
	3*10^-5	<0.0001	<0.0001
	10^-4	<0.0001	<0.0001
Figure 5B	[U46619]	Ctrl vs Nif	Nif vs Nif + CalC	Nif + Cal C vs Y + Cal C + Nif
	10^-9	0.182	0.0965	0.9596
	3*10^-9	0.013	0.0746	0.5786
	10^-8	0.001	0.0353	0.0973
	3*10^-8	0.0009	0.0296	0.8442
	10^-7	0.0009	0.0256	0.0889
	3*10^-7	0.0163	0.0075	0.1196
	10^-6	0.0388	0.004	0.1645
